# Supplementary material for: Prostatic chronic inflammation and prostate cancer risk at baseline random biopsy: Analysis of predictors
Source: Arab J Urol. 2020 May 13;18(3):148–54. doi: 10.1080/2090598X.2020.1757335 (PMC7473292; doi:10.1080/2090598X.2020.1757335)
Supplement: Supplemental Material [file TAJU_A_1757335_SM8821.zip]

Archive with 4 entries (4 files):
- TAJU-2019-0164SupplementaryTable S3ed.docx
- TAJU-2019-0164SupplementaryTableS1ed.docx
- TAJU-2019-0164SupplementaryTableS2ed.docx
- TAJU-2019-0164SupplementaryTableS4ed.docx
